# Supplementary material for: Cultured Rat Hippocampal Neurons Exposed to the Mitochondrial Uncoupler Carbonyl Cyanide Chlorophenylhydrazone Undergo a Rapid, Presenilin-Dependent Change in Neuronal Properties
Source: Int J Mol Sci. 2024 Jan 1;25(1):578. doi: 10.3390/ijms25010578 (PMC10779238; doi:10.3390/ijms25010578)
Supplement: Supplementary file 1 [file ijms-25-00578-s001.zip]

Archive with 3 entries (3 files):
- Captions.pdf
- mPS&control_neurons.avi
- PS1&control_neurons.avi
